# Supplementary material for: Persisting olfactory dysfunction in post-COVID-19 is associated with gustatory impairment: Results from chemosensitive testing eight months after the acute infection
Source: PLoS One. 2022 Mar 23;17(3):e0265686. doi: 10.1371/journal.pone.0265686 (PMC8942205; doi:10.1371/journal.pone.0265686)
Supplement: S1 Data — (XLSX) [file pone.0265686.s001.xlsx]

## Sheet: Tabelle1
Patient_No.	Sex	Age	Subjective_hyposmia_during_infection	Subjective_hypogeusia_during_infection	Subjective_hyposmia_now	Subjective_hypogeusia_now	VAS_smell_now	VAS_taste_now	Dysgeusia_during_infection	Dysgeusia_now	NHANES_Pocket_Smell_Test_score	Taste_Strips_score_total	Taste_Strips_sweet_1	Taste_Strips_sweet_2	Taste_Strips_sweet_3	Taste_Strips_sweet_4	Taste_Strips_sour_1	Taste_Strips_sour_2	Taste_Strips_sour_3	Taste_Strips_sour_4	Taste_Strips_salty_1	Taste_Strips_salty_2	Taste_Strips_salty_3	Taste_Strips_salty_4	Taste_Strips_bitter_1	Taste_Strips_bitter_2	Taste_Strips_bitter_3	Taste_Strips_bitter_4	Chronic_rhinosinusitis	Known_allergies	Prior_prior_traumatic_brain_injury	Known_neurological_conditions	Prior_surgery_paranasal_sinuses	Prior_surgery_of_septum/turbinates	Prior_brain_surgery	Smoking	Prior_radiation	Intensive_care_hospitalization
		(in years)	1=yes, 2=no	1=yes, 2=no	1=yes, 2=no		(1-10)	(1-10)	1=yes, 2=no	1=yes, 2=no	(1-8)	(1-16)	1=correct answer, 2=false/no answer	1=correct answer, 2=false/no answer	1=correct answer, 2=false/no answer	1=correct answer, 2=false/no answer	1=correct answer, 2=false/no answer	1=correct answer, 2=false/no answer	1=correct answer, 2=false/no answer	1=correct answer, 2=false/no answer	1=correct answer, 2=false/no answer	1=correct answer, 2=false/no answer	1=correct answer, 2=false/no answer	1=correct answer, 2=false/no answer	1=correct answer, 2=false/no answer	1=correct answer, 2=false/no answer	1=correct answer, 2=false/no answer	1=correct answer, 2=false/no answer	1=yes, 2=no	1=yes, 2=no	1=yes, 2=no	1=yes, 2=no	1=yes, 2=no	1=yes, 2=no	1=yes, 2=no	1=yes, 2=no	1=yes, 2=no	1=yes, 2=no
1	M	50	1	1	1	1	8	7	2		4	0	0	0	0	0	0	0	0	0	0	0	0	0	0	0	0	0	1	1	1	1	1	1	1	2	2	1
2	F	59	1	1	1	2	8	8	2		4	1	0	1	0	0	0	0	0	0	0	0	0	0	0	0	0	0	1	1	1	1	1	1	1	2	1	1
3	M	55	2	2	2		9	9	2		2	1	1	0	0	0	0	0	0	0	0	0	0	0	0	0	0	0	1	1	1	1	1	1	1	2	2	1
4	M	70	1	1	1	2	9	9	2		6	1	0	0	0	0	0	0	0	0	0	0	0	0	0	0	1	0	1	1	1	1	1	1	1	2	2	1
5	F	70	2	2	2		8	8	2		8	2	1	0	0	0	0	0	0	0	1	0	0	0	0	0	0	0	2	1	1	1	1	1	1	2	2	1
6	M	32	1	1	1	2	10	10	2		5	2	1	0	0	0	0	0	0	0	0	0	0	1	0	0	0	0	1	2	1	1	1	1	1	2	2	1
7	M	70	1	1	1	2	8	7	1	2	6	2	0	0	0	0	1	0	0	0	0	0	0	1	0	0	0	0	1	1	1	1	1	1	1	2	2	1
8	M	70	1	1	1	2	10	10	1	2	7	2	0	0	1	0	0	0	0	0	1	0	0	0	0	0	0	0	1	1	1	1	1	2	1	2	2	1
9	F	53	1	1	1	1	2	2	1	1	0	3	1	0	0	0	0	1	0	0	1	0	0	0	0	0	0	0	2	2	1	1	1	2	1	1	2	1
10	F	70	1	1	1	2	9	8	1	2	6	3	1	0	1	0	0	0	0	0	0	0	0	1	0	0	0	0	1	2	1	1	1	1	1	2	1	1
11	M	60	1	2	1	1	5	10	2		1	3	1	0	0	0	0	1	0	0	1	0	0	0	0	0	0	0	1	1	1	1	1	1	1	2	2	1
12	M	55	1	1	1	2	9	9	2		7	3	0	0	0	0	0	0	0	0	1	1	0	0	1	0	0	0	1	1	1	1	1	1	1	2	2	2
13	M	69	2	2	2		10	10	2		4	3	0	0	1	0	0	0	0	0	1	0	0	0	0	0	0	1	1	1	1	1	1	1	1	2	2	2
14	M	69	2	2	2		10	10	2		6	3	0	0	1	0	1	0	0	0	1	0	0	0	0	0	0	0	2	1	1	1	1	2	1	2	1	2
15	M	66	1	1	1	1	4	4	1	1	6	3	1	0	0	0	1	0	0	0	1	0	0	0	0	0	0	0	1	1	1	1	1	1	1	2	2	2
16	M	58	2	2	2		9	9	2		7	4	0	1	0	0	1	0	1	0	0	1	0	0	0	0	0	0	1	1	1	1	1	1	1	2	2	1
17	F	46	1	1	1	1	7	9	1	2	6	4	1	0	1	0	0	0	0	0	0	1	0	0	1	0	0	0	1	1	1	1	1	1	1	2	2	1
18	M	66	1	1	1	2	10	10	2		7	4	1	0	1	0	1	0	0	0	0	0	0	0	0	1	0	0	1	1	1	1	1	1	1	2	2	1
19	M	58	1	1	1	1	6	7	1	2	5	4	1	0	0	1	1	0	0	0	0	0	0	0	1	0	0	0	1	2	1	1	1	1	1	2	2	1
20	M	69	1	1	1	2	10	10	1	2	6	4	1	1	0	0	0	0	1	0	0	0	0	0	1	0	0	0	1	1	1	1	1	1	1	2	2	1
21	F	58	2	2	2		10	10	2		5	4	1	1	0	0	0	0	0	0	0	0	0	0	0	0	1	1	1	1	1	1	1	1	1	2	2	2
22	F	53	1	1	1	2	9	9	1	2	7	4	1	1	0	0	1	0	0	0	0	0	0	0	0	0	1	0	1	1	1	1	1	1	1	2	1	2
23	M	64	1	1	1	2	10	10	1	2	7	4	0	0	0	0	0	0	0	0	1	1	0	0	1	1	0	0	2	2	1	1	1	1	1	2	2	2
24	M	70	1	1	1	1	4	4	1	1	5	4	0	0	0	0	1	1	1	0	0	1	0	0	0	0	0	0	1	2	1	2	1	1	1	2	2	2
25	M	63	1	1	1	2	9	10	1	2	6	4	1	1	0	0	0	0	0	0	1	1	0	0	0	0	0	0	1	1	1	1	1	1	1	2	2	2
26	M	52	2	2	2		5	5	1	1	6	4	1	0	0	0	1	0	0	0	0	0	1	1	0	0	0	0	2	1	1	1	2	2	1	2	2	2
27	F	59	1	1	1	1	4	5	1	1	7	5	1	1	0	0	1	1	0	0	1	0	0	0	0	0	0	0	2	1	1	1	2	1	1	2	2	1
28	M	52	1	1	1	2	8	8	2		6	5	1	1	0	0	1	0	0	0	1	0	0	0	0	1	0	0	2	1	1	1	1	1	1	2	2	1
29	M	59	1	1	1	2	9	7	2		7	5	1	0	1	0	1	0	0	0	1	1	0	0	0	0	0	0	1	1	1	1	1	1	1	1	2	1
30	M	54	1	1	1	1	4	7	2		6	5	1	1	0	0	0	0	0	0	1	1	0	0	1	0	0	0	1	1	1	1	1	1	1	2	2	1
31	M	67	2	2	2		10	10	2		7	5	1	0	0	0	1	0	0	0	1	1	0	0	1	0	0	0	1	1	1	1	1	1	1	2	2	1
32	M	62	2	2	2		6	7	2		7	5	1	0	1	0	1	0	0	0	1	0	0	0	1	0	0	0	1	2	1	1	1	1	1	2	2	1
33	F	45	1	1	1	1	4	6	1	1	3	5	1	0	1	1	0	0	0	0	1	0	0	0	0	0	1	0	2	2	1	1	1	1	1	2	2	1
34	F	70	1	2	1	1	5	10	2		5	5	1	0	0	0	0	0	1	0	1	1	0	0	1	0	0	0	1	1	1	1	1	1	1	2	2	1
35	F	70	1	1	1	2	10	10	1	2	7	5	1	0	0	0	1	0	0	0	1	1	0	0	1	0	0	0	1	1	1	1	1	1	1	2	2	1
36	M	58	1	1	1	2	9	9	1	2	7	5	0	0	1	0	0	0	0	0	1	1	1	0	1	0	0	0	1	1	1	1	1	1	1	2	2	1
37	M	70	1	1	1	1	2	2	2		3	5	0	1	0	0	0	0	0	0	1	1	0	1	1	0	0	0	1	1	1	1	1	1	1	2	2	2
38	M	66	1	1	1	1	5	5	1	2	4	5	1	0	0	0	0	1	0	0	1	1	1	0	0	0	0	0	1	1	1	1	1	2	1	2	2	2
39	M	52	1	1	1	2	10	9	1	1	7	5	1	1	1	0	0	0	0	0	1	1	0	0	0	0	0	0	1	2	1	1	2	2	1	2	2	2
40	M	62	2	1	2		10	10	1	2	7	5	1	1	0	0	1	1	0	0	0	0	0	0	0	0	1	0	1	1	1	1	1	1	1	2	2	2
41	F	23	1	1	1	1	8	10	2		5	6	1	1	0	1	0	0	0	0	1	1	0	0	0	1	0	0	1	1	1	1	1	1	1	2	2	1
42	F	54	1	1	1	1	8	6	2		7	6	1	1	1	0	1	0	0	0	0	0	0	0	1	1	0	0	1	1	1	1	1	1	1	2	2	1
43	F	59	1	2	1	2	9	10	2		4	6	1	1	0	0	1	0	0	0	1	1	0	0	1	0	0	0	1	1	1	1	1	1	1	2	2	1
44	M	50	1	1	1	2	6	6	2		6	6	1	1	0	1	1	0	0	0	0	0	0	0	1	0	1	0	1	2	2	1	1	1	1	1	2	1
45	F	59	1	1	1	1	6	9	1	2	5	6	1	0	1	1	0	0	0	0	0	0	0	0	1	1	1	0	1	1	1	1	1	1	1	2	2	1
46	F	55	1	1	1	1	3	9	1	2	4	6	1	1	0	0	1	1	0	0	1	0	0	0	1	0	0	0	1	1	1	1	1	1	1	2	2	1
47	M	64	1	1	1	2	9	9	2		7	6	0	0	0	0	1	0	0	0	1	1	0	0	1	0	1	1	1	1	1	1	1	1	1	2	2	1
48	M	38	1	1	1	2	10	10	1	2	7	6	1	1	0	0	1	1	0	0	0	0	0	0	1	1	0	0	1	1	1	1	1	1	1	2	2	1
49	M	54	1	1	1	1	8	8	1	2	7	6	1	0	0	0	1	0	0	0	1	1	1	0	1	0	0	0	1	1	1	1	1	1	1	2	2	1
50	M	63	1	1	1	2	8	8	1	2	7	6	1	1	0	1	1	0	0	0	1	1	0	0	0	0	0	0	1	1	1	1	1	1	1	2	2	1
51	M	66	1	1	1	2	10	10	1	2	7	6	1	1	1	1	0	0	0	0	1	0	0	0	1	0	0	0	1	1	1	1	1	2	1	2	2	1
52	F	54	2	2	2		8	9	2		7	6	1	1	1	0	0	0	0	0	0	0	1	0	1	0	1	0	1	1	1	1	1	1	1	2	2	2
53	F	62	1	1	1	1	2	2	2		4	6	1	1	0	0	1	1	0	0	1	0	0	0	1	0	0	0	1	1	1	1	1	1	1	2	2	2
54	M	60	2	2	2		5	7	1	2	8	6	1	1	0	0	1	1	0	0	1	1	0	0	0	0	0	0	1	1	1	1	1	1	1	2	2	2
55	F	28		1				5	1	1	3	7	0	1	0	1	1	0	1	0	1	0	0	0	1	1	0	0	1	1	1	1	1	1	1	2	2	1
56	F	53	1	1	1	2	9	9	2		6	7	1	1	1	0	0	0	0	0	1	1	0	0	0	1	1	0	1	1	1	1	1	1	1	1	2	1
57	F	31	1	1	1	1	7	7	1	2	7	7	1	0	1	0	1	0	0	0	1	1	0	0	1	1	0	0	1	2	1	1	1	1	1	2	2	1
58	M	60	1	1	1	1	9	9	2		2	7	1	0	0	0	1	0	1	0	0	1	0	0	1	1	1	0	1	1	1	1	1	1	1	2	2	1
59	M	64	1	1	1	2	5	6	2		5	7	1	1	0	0	0	0	1	0	1	1	0	0	1	1	0	0	1	1	1	1	1	1	1	2	2	1
60	M	52	2	2	2		6	8	2		7	7	1	1	1	0	1	0	1	0	0	0	0	0	1	1	0	0	1	1	1	1	1	1	1	1	2	1
61	M	53	2	2	2		7	7	2		7	7	1	1	0	0	1	0	0	0	1	1	0	0	1	1	0	0	1	1	1	1	1	1	1	2	2	1
62	M	57	1	1	1	1	6	6	2		7	7	1	1	1	0	0	0	0	0	1	1	0	0	1	1	0	0	1	1	1	1	1	1	1	2	2	1
63	M	56	1	1	1	2	9	9	1	2	6	7	0	1	0	1	1	1	0	0	1	1	1	0	0	0	0	0	1	1	1	1	1	1	1	2	2	1
64	M	33	1	1	1	2	8	8	2		6	7	1	1	1	0	1	0	0	0	1	1	1	0	0	0	0	0	1	1	1	1	1	2	1	2	2	1
65	M	57	2	1	2		7	9	1	2	7	7	1	0	0	0	1	0	1	0	1	1	1	1	0	0	0	0	1	1	1	1	1	1	1	2	2	1
66	M	36	1	1	1	2	9	9	2		8	7	1	1	1	0	1	1	0	0	1	1	0	0	0	0	0	0	1	1	1	1	1	1	1	2	2	1
67	M	58	2	2	2		8	8	2		8	7	1	1	1	1	1	0	0	0	1	1	0	0	0	0	0	0	2	1	1	1	2	2	1	2	2	1
68	F	62	1	1	1	1	6	8	1	2	3	7	1	1	0	0	1	0	0	0	0	1	0	0	1	1	1	0	1	1	1	1	1	1	1	2	2	1
69	F	61	2	1	2		9	8	1	2	4	7	1	1	1	0	0	0	0	0	1	1	0	0	1	1	0	0	1	1	1	1	1	1	1	2	2	1
70	F	71	2	2	2		10	10	2		6	7	1	0	0	1	1	0	0	0	1	1	0	0	0	1	0	1	2	2	1	1	2	1	1	2	2	1
71	F	67	1	1	1	2	10	10	2		7	7	1	0	1	1	0	0	0	0	0	1	1	1	0	1	0	0	1	1	1	1	1	1	1	2	2	1
72	F	67	1	1	1	2	6	8	2		7	7	1	1	0	0	1	0	0	0	1	0	0	0	1	1	1	0	2	1	1	1	1	1	1	2	2	1
73	F	62	2	1	2		9	10	1	2	7	7	0	1	0	0	1	1	0	0	1	1	0	0	1	1	0	0	1	1	1	1	1	1	1	2	2	1
74	F	66	2	2	2		8	9	2		7	7	1	1	0	0	0	0	0	0	1	1	1	0	1	0	0	1	1	2	1	1	1	1	1	2	2	1
75	M	71	2	2	2		10	10	2		6	7	1	1	1	1	1	1	1	0	0	0	0	0	0	0	0	0	1	1	1	1	1	1	1	2	2	1
76	F	64	2	1	2		7	7	2		5	7	1	0	1	1	0	1	0	0	0	0	1	0	1	0	1	0	1	1	1	1	1	1	1	2	2	2
77	M	55	1	1	1	1	7	9	1	1	6	7	1	1	1	0	0	0	0	0	1	0	0	1	1	1	0	0	1	1	1	1	1	1	1	2	2	2
78	M	60	2	2	2		10	10	2		7	7	1	1	1	0	0	0	0	0	1	1	0	0	0	1	1	0	1	1	1	1	1	1	1	2	2	2
79	F	64	1	1	1	2	2	5	2		2	7	1	1	1	1	1	0	0	0	1	1	0	0	0	0	0	0	1	1	1	1	1	1	1	2	2	2
80	F	59	1	1	1	1	3	3	1	2	6	7	1	1	0	0	0	1	0	0	1	1	1	1	0	0	0	0	2	1	1	1	1	1	1	2	2	2
81	M	65	2	1	2		8	8	1	2	7	7	1	1	1	0	1	0	0	0	1	0	0	1	0	1	0	0	1	1	1	1	1	1	1	2	2	2
82	M	62	1	1	1	1	5	5	1	1	6	7	1	1	0	0	1	1	0	0	1	0	0	0	0	1	1	0	1	1	2	1	1	1	1	2	2	2
83	F	49	1	2	1	1	3	9	2		3	8	1	1	0	0	0	1	0	0	1	1	0	0	1	1	0	1	2	1	1	1	1	1	1	1	2	1
84	F	22	1	1	1	1	3	4	2		6	8	1	0	0	1	0	0	1	0	1	1	0	0	1	1	1	0	1	1	1	1	1	1	1	2	2	1
85	M	70	1	1	1	2	4	7	1	2	0	8	1	0	1	0	1	0	0	0	1	1	0	0	1	1	0	1	2	1	1	1	2	1	1	2	2	1
86	M	44	1	1	1	2	5	6	1	2	5	8	1	1	0	0	1	0	0	0	1	0	1	1	0	1	1	0	2	1	1	1	2	2	1	2	2	1
87	M	64	1	1	1	2	8	7	2		7	8	1	1	1	0	1	1	0	0	1	0	0	0	1	1	0	0	1	1	1	1	1	1	1	2	2	1
88	M	53	2	2	2		10	10	2		7	8	1	1	1	0	1	0	0	0	0	1	0	0	1	1	1	0	1	1	1	1	1	1	1	2	2	1
89	M	50	2	2	2		10	10	2		8	8	1	1	1	0	1	0	0	0	1	1	0	0	1	1	0	0	1	1	1	1	1	1	1	2	2	1
90	M	56	1	1	1	2	10	10	2		7	8	1	1	1	0	0	1	0	0	1	1	0	0	1	1	0	0	2	1	1	1	1	1	1	2	2	1
91	M	21	1	1	1	2	8	8	2		8	8	1	1	0	1	1	0	0	0	0	1	0	1	0	1	1	0	2	1	1	1	1	1	1	2	1	1
92	F	69	1	1	1	1	5	6	1	2	7	8	1	1	1	0	0	0	0	0	1	1	1	0	1	0	1	0	1	1	1	1	1	1	1	1	2	1
93	M	48	1	1	1	1	3	5	2		6	8	0	1	1	0	1	1	0	0	1	1	0	0	1	1	0	0	1	1	1	1	1	1	1	2	2	1
94	M	61	2	2	2		10	10	2		7	8	1	1	1	1	0	0	0	0	0	1	0	0	1	0	1	1	1	1	1	1	1	1	1	2	2	1
95	M	38	2	1	2		10	9	1	2	8	8	1	1	0	1	1	1	0	0	1	0	1	0	1	0	0	0	1	1	1	1	1	1	1	2	2	1
96	M	55	1	1	1	2	9	10	2		7	8	1	1	1	0	0	0	0	0	1	1	1	0	0	1	1	0	1	1	1	1	1	1	1	2	2	2
97	M	57	1	1	1	1	7	7	1	2	5	8	1	1	0	0	1	0	0	0	1	1	1	0	1	0	1	0	1	1	1	1	1	1	1	2	2	2
98	F	19						7	2		6	9	1	1	1	1	1	0	0	0	1	1	0	0	0	1	1	0	1	1	1	1	1	1	1	2	2	1
99	M	53						7	1	2	7	9	1	1	1	1	1	0	0	0	0	1	0	0	1	1	0	1	1	1	1	1	1	1	1	2	2	1
100	F	63	1	1	1	2	6	4	1	1	3	9	1	1	1	0	0	0	0	0	1	1	0	0	1	1	1	1	2	2	1	1	1	1	1	2	2	1
101	F	69	1	1	1	1	6	6	1	2	5	9	1	1	1	1	0	0	0	0	1	1	0	0	1	1	1	0	1	1	1	1	1	1	1	2	2	1
102	F	35	1	1	1	1	4	4	1	1	5	9	1	1	0	1	1	1	0	0	0	0	1	0	0	1	1	1	1	1	1	1	1	1	1	2	2	1
103	F	38	1	1	1	1	7	7	2		6	9	1	1	0	0	1	1	0	0	1	1	0	0	1	1	1	0	1	1	2	1	1	1	1	2	2	1
104	F	58	1	1	1	2	8	8	1	2	7	9	1	1	1	1	0	0	0	0	1	1	0	0	1	1	1	0	2	1	1	1	1	1	1	2	2	1
105	F	49	1	1	1	1	9	10	2		7	9	1	1	1	0	1	1	0	0	0	1	1	0	1	1	0	0	1	1	1	1	1	1	1	2	2	1
106	F	61	2	2	2		9	9	2		7	9	1	1	0	1	1	1	0	0	1	1	0	0	1	1	0	0	1	1	1	1	1	1	1	2	2	1
107	F	28	1	1	1	1	9	10	2		7	9	1	1	1	0	0	1	0	0	1	1	1	1	0	1	0	0	1	1	1	1	1	1	1	1	2	1
108	F	33	1	2	1	1	8	9	2		5	9	1	1	0	0	1	0	0	0	1	1	1	0	1	0	1	1	1	1	1	1	1	1	1	2	2	1
109	M	57	2	1	2		8	8	2		6	9	1	1	0	0	1	1	0	0	0	0	1	0	1	1	1	1	1	2	1	1	1	1	1	2	2	1
110	M	29	1	1	1	1	3	3	1	1	7	9	1	1	1	0	1	1	0	0	0	1	0	0	1	1	1	0	1	2	1	1	1	1	1	2	2	1
111	M	36	1	1	1	2	7	7	2		7	9	1	1	0	0	1	0	0	0	1	1	0	1	1	1	1	0	1	2	1	1	1	1	1	1	2	1
112	M	46	1	1	1	1	5	2	2		7	9	1	1	0	0	1	0	0	0	1	1	1	1	1	0	1	0	1	1	1	1	1	1	1	1	2	1
113	M	37	1	1	1	2	8	8	1	2	7	9	1	1	1	0	1	1	0	0	1	0	0	0	1	0	1	1	1	1	2	1	1	1	1	2	2	1
114	F	62	1	1	1	2	10	10	2		8	9	1	1	0	1	0	1	0	1	0	1	0	1	0	1	1	0	1	2	1	1	1	1	1	2	2	1
115	F	59	1	1	1	1	8	10	1	2	6	9	1	1	1	0	0	0	0	0	1	1	0	1	1	1	1	0	1	1	1	1	1	1	1	2	2	1
116	F	58	1	1	1	1	8	10	1	2	7	9	1	1	0	0	1	0	1	0	0	1	0	0	1	1	1	1	1	1	1	1	1	1	1	2	2	1
117	F	69	1	1	1	2	2	8	1	2	5	9	1	1	1	0	1	0	0	0	1	1	0	0	1	0	1	1	1	1	1	1	1	1	1	2	2	1
118	F	57	1	1	1	2	8	4	2		6	9	1	1	0	0	1	1	0	0	1	1	1	0	1	0	0	1	1	1	1	1	1	1	1	2	2	1
119	M	63	2	1	2		10	10	1	2	7	9	1	0	0	1	1	0	0	0	1	0	1	1	1	1	0	1	1	2	1	1	1	1	1	2	2	1
120	M	68	2	2	2		10	10	2		7	9	1	1	1	0	0	1	0	1	1	1	0	1	0	1	0	0	1	1	1	1	1	1	2	2	2	1
121	M	41	1	1	1	2	9	9	1	2	7	9	1	1	0	0	1	0	0	0	1	1	0	0	1	1	1	1	1	1	1	1	1	1	1	2	2	1
122	M	61	2	1	2	2	7	8	1	2	7	9	1	1	1	0	1	1	0	0	1	1	1	0	1	0	0	0	1	1	1	1	1	1	1	2	2	1
123	F	50	1	1	1	2	10	10	2		7	9	1	1	1	0	0	1	1	0	1	1	0	0	1	1	0	0	2	1	1	1	1	1	1	2	2	2
124	M	70	2	2	2		6	9	2		6	9	1	1	1	0	1	1	0	0	1	1	0	0	1	1	0	0	2	1	1	1	1	2	1	2	2	2
125	F	55	1	1	1	1	4	4	1	2	7	9	1	1	0	0	1	0	0	0	1	1	1	0	1	1	1	0	2	2	1	1	1	2	1	2	2	2
126	M	61	1	1	1	2	8	8	1	2	5	9	1	1	0	1	1	1	0	0	0	1	0	0	1	1	1	0	1	2	1	1	1	1	1	2	2	2
127	M	47	2	2	2		8	8	2		7	9	1	1	0	0	0	1	0	0	1	1	0	1	0	1	1	1	1	1	1	1	1	1	1	2	2	2
128	F	23	1	2	1	2	10	10	2		6	10	1	1	1	0	1	0	0	0	1	1	1	0	1	1	1	0	1	2	2	1	1	1	1	2	2	1
129	F	27	1	1	1	1	8	9	1	1	7	10	1	1	1	0	1	0	0	0	1	1	0	0	1	1	1	1	1	1	1	1	1	1	1	2	2	1
130	F	32	2	2	2		8	10	2		6	10	1	1	1	0	0	0	1	0	1	1	0	0	1	1	1	1	2	2	1	1	2	1	1	2	2	1
131	F	39	1	1	1	1	7	6	2		7	10	1	1	0	1	1	0	0	0	1	1	0	0	1	1	1	1	1	1	1	1	1	1	1	2	2	1
132	F	50	2	1	2		10	10	1	2	7	10	1	1	1	0	1	0	1	1	1	0	0	0	1	1	1	0	2	1	1	1	1	1	1	2	2	1
133	F	38	2	1	2		10	7	2		7	10	1	0	0	1	1	0	0	0	1	1	0	1	1	1	1	1	1	1	1	1	1	1	1	2	2	1
134	F	39	1	1	1	2	9	9	2		7	10	1	0	0	0	1	1	0	0	1	1	1	0	1	1	1	1	1	1	1	1	1	1	1	2	2	1
135	F	35	1	1	1	1	7	8	1	2	7	10	1	1	1	0	1	0	0	0	1	1	1	0	1	1	1	0	2	2	2	1	1	1	1	2	1	1
136	F	25						9	1	2	7	10	1	1	1	0	1	0	0	0	1	1	1	0	1	1	1	0	1	1	1	1	1	1	1	2	2	1
137	F	38	1	1	1	2	10	7	2		7	10	1	1	0	1	1	1	0	0	0	1	0	0	1	1	1	1	2	1	1	1	1	1	2	2	2	1
138	F	34	1	1	1	2	8	9	2		7	10	1	1	1	1	1	0	0	0	1	1	0	0	1	1	1	0	1	1	1	1	1	1	1	2	2	1
139	F	35	2	2	2		9	9	2		7	10	1	1	1	0	1	0	0	0	0	1	1	0	1	1	1	1	1	2	1	1	1	2	1	2	2	1
140	F	47	1	1	1	2	10	10	2		7	10	1	1	1	1	1	0	0	0	1	1	0	0	1	1	0	1	1	1	1	1	1	1	1	2	2	1
141	F	45	1	1	1	1	8	8	2		7	10	1	1	0	0	1	0	1	0	1	1	0	1	1	1	0	1	1	1	1	1	1	1	1	2	2	1
142	F	29	1	1	1	1	7	7	2		7	10	1	1	1	0	1	1	0	0	1	1	0	0	1	1	1	0	1	1	1	1	1	1	1	2	2	1
143	F	53	1	1	1	1	7	5	1	1	7	10	1	1	1	1	1	0	0	0	1	0	0	0	1	1	1	1	2	1	1	1	1	1	1	2	2	1
144	F	49	2	2	2		9	9	1	2	7	10	1	1	0	0	1	1	0	0	1	1	1	0	1	0	1	1	1	1	1	1	1	1	1	2	1	1
145	M	36	1	1	1	1	8	8	1	1	7	10	1	1	0	0	1	1	0	0	1	1	0	1	1	1	1	0	2	2	1	1	1	2	1	2	2	1
146	M	55	2	2	2		9	10	2		7	10	1	1	0	0	1	1	0	0	1	1	1	0	1	1	1	0	1	1	1	1	1	2	1	2	2	1
147	M	48	2	2	2		9	9	1	2	7	10	1	1	1	1	0	0	1	0	1	0	1	0	0	1	1	1	2	2	1	1	1	1	1	2	2	1
148	M	64	2	2	2		9	8	2		7	10	1	1	0	1	1	0	0	0	1	1	0	0	1	1	1	1	1	1	1	1	1	1	1	1	2	1
149	M	35	1	1	1	1	6	7	2		7	10	1	1	1	1	1	1	0	0	1	1	0	0	1	1	0	0	1	1	1	1	1	1	1	1	2	1
150	M	47	1	1	1	2	10	6	1	2	7	10	1	1	0	1	1	1	0	0	1	1	1	0	1	1	0	0	1	1	1	1	1	1	1	2	2	1
151	M	20	1	1	1	2	7	8	2		7	10	1	1	1	1	1	1	0	0	1	1	0	0	1	0	1	0	1	1	1	1	1	1	1	1	2	1
152	F	54	1	1	1	1	8	6	1	2	5	10	1	1	0	1	1	0	0	0	1	1	1	0	1	1	1	0	1	1	1	1	1	1	1	2	2	1
153	F	45	2	2	2		10	10	2		5	10	0	1	1	1	1	1	1	0	1	1	0	0	0	1	1	0	1	1	1	1	1	1	1	2	2	1
154	F	33	2	1	2		9	9	2		6	10	1	1	1	1	1	1	0	0	1	1	0	0	1	1	0	0	1	1	1	1	1	1	1	2	2	1
155	F	50	2	2	2		10	10	2		7	10	1	1	1	1	1	0	1	0	1	1	0	0	0	1	1	0	1	1	1	1	1	1	1	2	2	1
156	F	70	2	1	2			10	1	2	7	10	1	1	1	1	0	0	0	0	0	0	1	1	1	1	1	1	1	2	1	1	1	1	1	2	2	1
157	F	63	1	1	1	1	4	4	1	1	6	10	1	1	1	0	1	0	0	0	1	1	0	1	1	0	1	1	1	1	1	1	1	1	1	2	2	1
158	M	54	1	1	1	1	4	8	1	2	4	10	1	1	1	1	0	0	0	0	1	1	1	0	1	1	1	0	1	1	1	1	1	2	1	2	2	1
159	M	52	2	2	2		7	7	2		8	10	1	1	1	1	0	0	0	1	1	1	0	1	0	1	0	1	1	2	1	1	1	1	1	2	2	1
160	M	51	2	2	2		8	8	2		7	10	1	1	1	0	1	1	0	0	1	1	0	0	1	1	1	0	2	2	1	1	1	1	1	2	2	1
161	M	58	2	2	2		9	9	2		7	10	1	1	1	0	1	1	0	1	0	1	1	0	0	1	1	0	1	1	1	1	1	1	1	2	2	1
162	M	49	2	1	2		10	7	1	2	7	10	1	1	1	0	1	1	0	0	1	1	0	0	1	1	1	0	1	1	2	1	2	1	1	2	1	1
163	F	53	2	2	2		10	10	2		7	10	1	1	1	0	1	1	0	0	1	0	1	0	1	1	1	0	1	2	1	1	1	1	1	2	2	2
164	M	61	2	2	2		10	10	2		7	10	1	1	0	1	0	1	0	1	1	1	0	0	1	1	1	0	1	2	1	1	1	1	1	2	2	2
165	M	43	1	1	1	2	8	10	2		7	10	1	1	1	0	1	0	0	0	1	1	0	0	1	1	1	1	1	1	1	1	1	1	1	2	2	2
166	F	46	1	1	1	2	10	10	1	2	7	10	1	0	0	1	1	0	1	0	1	1	0	1	1	1	1	0	2	1	1	1	1	1	1	2	2	2
167	F	27	1	1	1	1	5	9	2		5	11	1	1	1	0	1	1	0	0	1	1	0	0	1	1	1	1	1	1	1	1	1	1	1	2	2	1
168	F	57	1	1	1	1	8	8	1	2	5	11	1	1	1	0	1	1	0	0	1	1	0	1	1	1	1	0	1	1	1	1	1	1	1	2	2	1
169	F	58	1	1	1	2	10	10	2		6	11	1	1	1	1	1	0	0	0	1	0	1	0	1	1	1	1	1	1	1	1	1	1	1	2	2	1
170	F	49	1	1	1	2	9	9	2		6	11	1	1	1	1	1	1	1	0	1	0	0	0	1	1	1	0	1	1	1	1	1	1	1	1	2	1
171	F	27	2	2	2		9	9	2		8	11	1	1	1	1	1	1	0	0	0	1	1	0	1	1	1	0	1	1	1	1	1	1	1	2	2	1
172	F	31	1	1	1	1	8	7	2		8	11	0	1	1	0	1	1	1	0	1	1	0	0	1	1	1	1	1	1	1	1	1	1	1	2	2	1
173	F	36	1	1	1	2	10	10	2		7	11	1	1	1	1	1	0	1	0	1	1	0	0	1	1	1	0	1	2	1	1	1	1	1	2	2	1
174	F	33	2	2	2		9	9	2		7	11	1	1	1	1	1	0	0	0	1	0	1	1	1	1	1	0	1	1	1	1	1	1	1	2	2	1
175	F	61	1	1	1	2	9	9	1	2	7	11	1	0	1	1	1	1	0	0	1	1	1	0	1	1	1	0	1	1	1	2	1	1	1	2	2	1
176	F	29	1	1	1	1	5	5	2		7	11	1	0	1	1	1	1	0	0	1	1	0	0	1	1	1	1	1	1	1	1	1	1	1	2	2	1
177	F	23	1	1	1	2	5	8	2		7	11	1	1	1	1	1	1	0	0	1	1	1	1	0	1	0	0	1	1	1	1	1	2	1	1	2	1
178	F	63	1	1	1	2	9	8	2		7	11	1	1	1	1	0	1	0	0	1	1	0	1	1	1	1	0	1	1	1	1	1	1	1	2	2	1
179	F	28	1	1	1	2	9	7	2		8	11	1	1	1	0	1	1	0	0	1	0	1	0	1	1	1	1	1	1	1	1	1	1	1	2	2	1
180	F	22	1	1	1	2	10	10	2		7	11	1	1	1	1	1	0	0	0	1	1	0	0	1	1	1	1	1	1	1	1	1	1	1	2	2	1
181	F	58	1	1	1	2	8	8	2		8	11	1	1	1	0	1	0	0	0	1	1	1	0	1	1	1	1	1	1	1	1	1	1	1	2	2	1
182	F	32	1	1	1	2	8	8	2		7	11	1	1	1	1	1	1	1	0	1	1	0	0	1	0	1	0	1	2	1	1	1	1	1	2	2	1
183	M	55	2	2	2		10	10	2		7	11	1	1	0	1	1	1	1	0	1	0	0	0	1	1	1	1	1	1	1	1	1	1	1	2	2	1
184	M	42	1	1	1	2	10	9	2		6	11	1	1	1	1	1	0	0	0	1	1	1	0	1	1	1	0	1	1	1	1	1	1	1	2	2	1
185	M	27	1	2	1	2	9	9	2		6	11	1	1	1	1	1	0	0	0	1	1	0	0	1	1	1	1	1	2	1	1	1	1	1	2	2	1
186	M	31	1	1	1	1	6	7	2		6	11	1	1	1	1	1	0	0	0	1	1	1	1	1	1	0	0	1	2	1	1	1	1	1	2	2	1
187	M	33	1	1	1	1	3	9	2		7	11	1	1	1	1	1	1	1	0	0	1	1	0	1	1	0	0	1	1	1	1	1	1	1	2	2	1
188	M	36	1	1	1	2	8	7	2		7	11	1	1	1	0	1	0	1	0	1	1	0	0	1	1	1	1	1	1	1	1	1	1	1	2	2	1
189	M	42	1	1	1	2	9	8	2		7	11	1	1	0	1	1	0	0	0	0	1	1	1	1	1	1	1	1	1	1	1	1	1	1	2	2	1
190	M	60	1	1	1	2	10	10	1	2	7	11	0	1	0	1	0	1	1	0	1	1	1	0	1	1	1	1	1	1	1	1	1	1	1	2	2	1
191	M	48	1	1	1	2	9	10	2		7	11	1	1	1	0	1	1	1	0	0	0	0	1	1	1	1	1	2	1	1	1	2	2	1	2	2	1
192	F	49	1	1	1	2	10	7	1	2	7	11	1	1	1	0	1	1	0	0	1	1	0	0	1	1	1	1	1	1	1	1	1	1	1	2	2	1
193	F	61	2	2	2		8	8	2		7	11	1	1	1	0	1	0	0	0	1	1	1	1	1	1	1	0	1	1	1	1	1	1	1	2	2	1
194	F	61	2	2	2		10	10	2		7	11	1	1	0	1	0	0	1	1	0	1	1	0	1	1	1	1	1	1	1	1	1	1	1	2	2	1
195	F	40	1	1	1	1	5	7	2		7	11	1	1	1	1	1	0	0	0	1	1	1	1	0	0	1	1	2	2	1	1	1	2	1	2	2	1
196	M	66	1	1	1	2	6	7	1	2	5	11	1	1	1	1	0	1	0	0	1	1	1	1	0	1	1	0	1	1	1	1	1	1	1	2	2	1
197	M	63	1	2	1	2	3	10	2		5	11	1	1	1	1	1	1	1	0	0	1	0	0	1	1	1	0	2	1	1	1	1	2	1	2	2	1
198	M	60	1	1	1	2	8	8	1	2	6	11	1	1	1	1	1	0	0	0	1	1	1	0	1	1	1	0	1	1	1	1	1	1	1	2	2	1
199	M	43	2	2	2		9	9	2		7	11	1	1	1	1	1	1	0	0	0	0	1	1	1	1	0	1	1	1	1	1	1	2	2	2	2	1
200	M	55	1	1	1	2	9	9	1	2	7	11	1	1	1	1	0	0	0	0	1	1	1	0	1	1	1	1	1	2	1	1	1	2	1	2	2	1
201	M	49	1	1	1	2	10	10	2		7	11	1	1	1	1	0	1	0	0	1	1	0	0	1	1	1	1	1	1	1	1	1	1	1	2	2	1
202	M	58	2	2	2		10	9	2		7	11	1	1	1	1	1	0	1	0	1	1	0	0	1	1	1	0	1	1	1	1	1	1	1	2	2	1
203	F	62	1	1	1	1	5	6	1	2	6	11	1	1	0	1	1	1	1	0	1	1	0	0	1	1	1	0	1	1	1	1	1	2	1	2	2	2
204	F	65	1	1	1	2	10	7	1	2	5	11	1	1	1	1	0	1	0	0	0	1	1	1	1	1	1	0	1	1	1	1	1	1	1	2	2	2
205	F	27	1	1	1	1	4	4	1	1	3	12	1	1	1	1	1	1	1	0	1	0	1	0	1	1	1	0	1	1	1	1	1	1	1	2	2	1
206	F	61	2	2	2		10	6	2		5	12	1	1	0	0	1	1	1	0	1	1	0	1	1	1	1	1	1	1	1	1	1	1	1	2	2	1
207	F	59	2	1	2		10	7	1	2	6	12	1	1	1	1	1	1	1	0	1	0	1	1	1	1	0	0	1	1	1	1	1	1	1	2	2	1
208	F	64	1	1	1	2	9	9	2		7	12	1	1	1	1	1	1	0	0	1	1	0	0	1	1	1	1	1	1	1	1	1	1	1	2	2	1
209	F	47	1	1	1	1	7	7	1	2	7	12	1	1	1	1	1	1	0	0	1	1	1	1	1	1	0	0	2	2	1	1	1	2	1	2	2	1
210	F	23	1	1	1	2	9	9	2		7	12	1	1	1	1	1	1	0	0	1	1	1	0	1	1	0	1	1	1	1	1	1	1	1	1	2	1
211	F	31	1	1	1	1	9	6	2		7	12	1	1	1	1	1	1	0	0	0	0	1	1	1	1	1	1	2	1	1	1	2	1	1	2	2	1
212	F	61	1	1	1	2	10	10	1	2	7	12	1	1	1	1	1	1	0	0	1	1	0	0	1	1	1	1	1	1	1	1	1	1	1	2	2	1
213	F	54	1	1	1	2	10	10	1	2	8	12	1	1	0	1	1	1	1	0	1	1	1	0	1	1	1	0	1	1	1	1	1	1	1	2	2	1
214	F	21	1	1	1	1	8	10	1	1	7	12	1	0	1	1	1	1	1	0	1	1	0	1	1	1	0	1	1	2	1	1	1	1	1	2	2	1
215	F	50	1	1	1	2	10	8	2		7	12	1	1	1	1	1	1	0	0	1	1	0	0	1	1	1	1	1	2	1	1	1	1	1	2	2	1
216	M	65	1	1	1	2	10	10	2		6	12	1	1	1	1	1	1	0	0	1	1	0	1	1	1	1	0	2	1	1	1	1	2	1	2	2	1
217	M	53	1	1	1	2	8	8	2		7	12	1	1	1	1	1	0	0	0	1	1	0	1	1	1	1	1	2	1	1	1	1	2	1	2	2	1
218	M	67	2	2	2		7	10	2		7	12	1	1	1	1	1	0	0	0	1	1	1	0	1	1	1	1	1	1	1	1	1	1	1	2	2	1
219	M	29	1	2	1	1	7	10	1	1	8	12	1	1	1	1	1	1	0	0	1	1	1	0	1	1	1	0	1	2	1	1	1	1	1	2	2	1
220	M	35	2	2	2		10	10	2		7	12	1	1	1	1	1	1	0	0	1	1	1	0	1	1	1	0	1	2	1	1	1	1	1	2	2	1
221	M	28	1	1	1	2	8	9	2		7	12	1	1	1	1	1	1	1	0	1	1	0	0	1	1	1	0	1	1	1	1	1	1	1	1	2	1
222	M	24	1	1	1	2	10	10	2		7	12	1	1	1	1	1	1	0	0	1	1	0	1	1	1	1	0	2	2	1	1	1	1	1	2	2	1
223	M	52	2	2	2		9	9	1	2	6	12	1	1	1	1	1	1	0	0	1	1	1	1	1	0	1	0	1	1	1	1	1	1	1	2	2	1
224	F	61	1	1	1	1	6	7	1	2	5	12	1	1	1	1	1	1	0	0	1	1	0	0	1	1	1	1	2	2	1	1	2	1	1	2	2	1
225	F	52	1	1	1	1	6	4	1	1	6	12	1	1	1	1	1	1	0	0	1	1	0	0	1	1	1	1	1	1	1	1	1	2	1	2	2	1
226	F	65	1	2	1	2	9	9	2		7	12	1	1	1	1	1	1	0	0	1	1	0	1	1	1	1	0	1	1	1	1	1	1	1	2	2	1
227	F	51	1	1	1	2	8	8	2		7	12	1	1	1	1	1	0	0	0	1	1	0	1	1	1	1	1	1	1	2	1	1	1	1	2	2	1
228	F	30	2	2	2		9	9	2		5	12	1	1	0	1	1	1	0	1	1	1	1	1	1	0	1	0	1	2	1	1	1	1	1	2	2	1
229	M	46	1	1	1	2	9	9	2		8	12	1	1	1	1	1	1	0	0	0	1	1	0	1	1	1	1	1	1	1	1	1	1	1	2	2	1
230	F	38	2	1	2		9	9	1	2	7	12	1	1	0	1	1	1	1	0	1	1	1	0	1	1	0	1	1	1	1	1	1	1	1	2	2	2
231	F	67	1	1	1	2	9	8	1	2	8	12	1	1	1	1	1	1	0	0	0	1	0	1	1	1	1	1	1	2	1	1	1	1	1	2	2	2
232	F	64	1	2	1	2	9	10	2		3	12	1	1	0	1	1	1	1	0	0	1	1	0	1	1	1	1	1	1	1	1	1	1	1	2	2	2
233	F	57	1	1	1	1	6	6	2		6	12	1	1	1	1	1	0	1	0	1	1	1	0	1	1	1	0	2	1	1	1	2	2	1	2	2	2
234	F	57	2	2	2		8	8	2		7	12	1	1	0	1	1	1	1	0	0	1	0	1	1	1	1	1	1	1	1	1	1	1	1	2	2	2
235	M	55	2	2	2		6	6	2		6	12	1	1	1	1	1	0	0	1	1	1	1	0	1	1	1	0	1	1	1	1	1	1	1	2	2	2
236	F	49	1	1	1	1	7	10	1	2	7	13	1	1	1	1	1	1	0	0	1	0	1	1	1	1	1	1	1	1	1	1	1	1	1	2	2	1
237	F	19	1	1	1	2	10	10	1	2	6	13	1	1	1	1	1	1	0	0	1	1	1	1	1	1	1	0	1	1	1	1	1	1	1	2	2	1
238	F	53	2	2	2		7	7	2		6	13	1	1	1	1	1	1	0	0	1	1	0	1	1	1	1	1	1	2	1	1	1	1	1	2	2	1
239	F	56	1	1	1	1	7	5	2		7	13	1	1	1	1	1	1	0	0	1	1	1	0	1	1	1	1	1	1	1	1	1	1	1	2	2	1
240	F	51	1	1	1	1	6	8	1	1	6	13	1	1	1	1	1	1	0	0	1	0	1	1	1	1	1	1	1	1	1	1	1	1	1	2	2	1
241	F	27	1	1	1	2	9	8	2		6	13	1	1	1	1	1	1	0	0	1	1	0	1	1	1	1	1	2	1	1	1	2	2	1	2	2	1
242	F	46	1	1	1	2	10	10	2		7	13	1	1	1	1	1	1	0	0	1	1	1	1	1	1	1	0	1	1	1	1	1	1	1	2	2	1
243	F	32	1	1	1	2	8	7	2		7	13	1	1	1	1	1	1	1	0	1	0	1	0	1	1	1	1	1	1	1	1	1	1	1	2	2	1
244	F	48	1	1	1	2	8	8	2		7	13	1	1	1	1	1	1	0	0	1	1	1	1	1	1	1	0	2	2	1	1	1	1	1	2	2	1
245	F	29	2	2	2		10	9	1	2	7	13	1	1	0	1	1	1	1	0	0	1	1	1	1	1	1	1	1	2	1	1	1	1	1	2	2	1
246	F	42	1	2	1	2	8				8	13	1	1	1	1	1	1	0	0	1	1	1	1	1	1	1	0	1	1	1	1	1	1	1	2	2	1
247	F	29	1	1	1	2	10	10	2		7	13	1	1	1	1	1	0	1	0	0	1	1	1	1	1	1	1	1	1	1	1	1	1	1	2	2	1
248	F	24	1	1	1	1	8	9	2		7	13	1	1	1	1	1	1	0	0	1	0	1	1	1	1	1	1	1	1	1	1	1	1	1	2	2	1
249	F	22	1	1	1	2	8	8	2		7	13	1	1	1	0	1	1	1	1	1	1	0	1	1	1	0	1	1	1	1	1	1	1	1	2	2	1
250	F	50	1	1	1	1	7	7	1	1	6	13	1	1	1	0	1	1	1	0	1	0	1	1	1	1	1	1	1	1	1	1	1	1	1	2	2	1
251	F	45	1	2	1	2	9	10	2		7	13	1	1	1	1	1	1	0	0	1	1	1	1	1	0	1	1	1	1	1	1	1	1	1	1	2	1
252	M	45	1	1	1	2	6	8	1	2	4	13	1	1	1	1	1	1	0	0	1	1	1	0	1	1	1	1	1	1	1	1	1	1	1	2	2	1
253	M	27	2	2	2		8	8	2		5	13	1	1	1	1	1	0	0	0	1	1	1	1	1	1	1	1	1	1	1	1	1	1	1	2	2	1
254	M	29	1	1	1	2	9	9	2		6	13	1	1	1	1	1	1	0	0	1	1	1	0	1	1	1	1	1	1	1	1	1	1	1	1	2	1
255	M	26	2	2	2		9	10	2		7	13	1	1	1	1	1	1	0	0	1	1	1	1	1	1	1	0	1	2	1	1	1	1	1	2	2	1
256	M	26	1	1	1	1	7	9	1	1	7	13	1	1	1	1	1	0	0	0	1	1	1	1	1	1	1	1	1	1	1	1	1	1	1	2	2	1
257	M	30	2	2	2		8	9	2		7	13	1	1	1	1	1	1	0	0	1	1	1	0	1	1	1	1	1	1	1	1	1	1	1	2	2	1
258	M	47	2	1	2		10	10	1	2	7	13	1	1	1	1	1	0	0	0	1	1	1	1	1	1	1	1	1	1	1	1	1	1	1	2	2	1
259	F	47	1	1	1	1	8	8	2		6	13	1	1	1	1	1	1	0	0	1	1	0	1	1	1	1	1	2	1	1	1	1	1	1	2	2	1
260	F	40	1	1	1	2	10	9	2		7	13	1	1	0	0	1	1	1	0	1	1	1	1	1	1	1	1	1	2	1	1	1	1	1	2	2	1
261	F	58	1	1	1	2	10	10	2		7	13	1	1	1	1	1	1	1	0	1	1	1	0	1	1	1	0	1	1	1	1	1	1	1	2	2	1
262	M	57	2	1	2		9	9	1	2	5	13	1	1	1	1	1	1	0	0	1	1	1	0	1	1	1	1	1	1	1	1	1	1	1	2	2	1
263	M	69	2	1	2		8	7	1	2	7	13	1	1	1	0	1	1	1	0	1	1	1	0	1	1	1	1	1	1	1	1	1	1	1	2	2	1
264	F	65	1	2	1	2	9	9	2		7	13	1	1	1	0	1	1	0	0	1	1	1	1	1	1	1	1	1	1	1	1	1	1	1	2	2	2
265	F	65	2	1	2		8	8	1	2	7	13	1	1	1	1	1	0	1	0	1	1	1	1	1	1	1	0	1	1	1	1	1	1	1	2	2	2
266	M	67	1	1	1	2	8	8	1	2	7	13	1	1	1	1	0	1	1	0	1	1	1	0	1	1	1	1	1	1	1	1	1	1	1	2	2	2
267	M	58	2	1	2		7	8	1	2	7	13	1	1	1	1	1	1	1	0	1	1	0	0	1	1	1	1	1	1	1	1	1	1	1	2	2	2
268	F	36	1	1	1	2	7	7	2		7	13	1	0	1	1	1	1	1	0	1	1	1	1	1	1	1	0	1	2	1	1	1	1	1	2	2	2
269	M	57						8	1	2	7	14	1	1	1	1	1	1	0	1	1	1	1	1	1	1	1	0	1	1	1	1	1	1	1	1	2	1
270	F	32	1	1	1	1	3	5	1	1	6	14	1	1	1	1	1	0	1	0	1	1	1	1	1	1	1	1	1	1	1	1	1	1	1	2	2	1
271	F	20	1	1	1	2	10	10	1	2	7	14	1	1	1	1	1	1	0	0	1	1	1	1	1	1	1	1	1	1	1	1	1	1	1	2	2	1
272	F	24	1	1	1	1	8	8	1	1	8	14	1	1	1	1	1	1	0	0	1	1	1	1	1	1	1	1	1	2	1	1	1	1	1	2	2	1
273	F	25	1	1	1	2	10	10	2		8	14	1	1	1	1	1	1	1	0	1	1	1	0	1	1	1	1	1	1	1	1	1	1	1	2	2	1
274	F	27	1	2	1	1	3	6	2		7	14	1	1	1	1	1	1	0	0	1	1	1	1	1	1	1	1	1	1	1	1	1	1	1	2	2	1
275	F	33	1	1	1	2	9	8	2		7	14	1	1	1	1	1	0	1	0	1	1	1	1	1	1	1	1	1	2	1	1	1	1	1	2	2	1
276	F	32	1	1	1	2	8	10	2		7	14	1	1	1	0	1	1	1	0	1	1	1	1	1	1	1	1	1	2	1	1	1	1	1	2	2	1
277	F	57	1	1	1	2	10	10	2		7	14	1	1	1	1	1	1	0	0	1	1	1	1	1	1	1	1	1	1	1	1	1	1	1	2	2	1
278	F	42	2	1	2		9	9	1	2	7	14	1	1	1	0	1	1	1	0	1	1	1	1	1	1	1	1	2	1	1	1	1	1	1	2	2	1
279	M	35	1	1	1	2	9	9	1	2	6	14	1	1	1	1	1	1	1	0	1	0	1	1	1	1	1	1	1	1	1	1	1	2	1	2	2	1
280	M	49	1	1	1	2	8	8	1	2	7	14	1	1	1	1	1	1	0	0	1	1	1	1	1	1	1	1	2	1	1	1	2	1	1	2	2	1
281	M	27	1	1	1	2	7	8	1	1	8	14	1	1	1	1	1	1	1	0	1	1	1	1	1	1	1	0	1	1	1	1	1	1	1	2	2	1
282	M	42	1	1	1	2	9	10	2		7	14	1	1	1	0	1	1	1	0	1	1	1	1	1	1	1	1	1	2	1	1	1	1	1	2	2	1
283	F	24	1	1	1	1	6	4	1	1	6	14	1	1	1	1	1	1	0	0	1	1	1	1	1	1	1	1	1	1	1	1	1	1	1	2	2	1
284	F	54	1	1	1	1	7	9	2		8	14	1	1	1	1	1	1	1	0	1	1	1	0	1	1	1	1	2	1	1	1	2	2	1	2	2	2
285	M	58	2	2	2		9	9	2		7	14	1	1	1	1	1	1	0	0	1	1	1	1	1	1	1	1	1	1	1	1	1	1	1	2	2	2
286	M	62	2	1	2		6	4	1	1	7	14	1	1	1	1	1	1	0	0	1	1	1	1	1	1	1	1	1	1	1	1	1	1	1	2	2	2
287	F	43	1	1	1	1	4	4	1	1	5	15	1	1	1	1	1	1	1	0	1	1	1	1	1	1	1	1	2	2	1	1	2	1	1	1	2	1
288	F	20	1	1	1	2	8	8	2		5	15	1	1	1	1	1	1	1	0	1	1	1	1	1	1	1	1	1	2	1	1	1	1	1	2	2	1
289	F	39	1	1	1	1	5	8	2		6	15	1	1	1	1	1	1	1	0	1	1	1	1	1	1	1	1	1	2	1	1	1	1	1	2	2	1
290	F	56	1	1	1	2	9	9	1	2	6	15	1	1	1	1	1	1	1	0	1	1	1	1	1	1	1	1	1	2	1	1	1	1	1	2	2	1
291	F	43	1	1	1	2	8	8	2		7	15	1	1	1	1	1	1	1	0	1	1	1	1	1	1	1	1	1	2	1	1	1	1	1	1	2	1
292	F	56	1	1	1	2	9	10	1	2	8	15	1	1	1	1	1	1	0	1	1	1	1	1	1	1	1	1	1	1	1	1	1	1	1	2	2	1
293	F	23	1	1	1	1	2	7	1	1	7	15	1	1	1	1	1	1	1	1	1	1	1	1	0	1	1	1	1	1	1	1	1	1	1	2	2	1
294	F	41	1	1	1	2	9	8	2		8	15	1	1	1	1	1	1	1	0	1	1	1	1	1	1	1	1	1	1	1	1	1	1	1	2	2	1
295	F	29	1	1	1	1	8	9	2		7	15	1	1	1	1	1	1	1	0	1	1	1	1	1	1	1	1	1	2	1	1	1	1	1	2	2	1
296	F	57	2	2	2		9	9	2		7	15	1	1	1	1	1	1	1	0	1	1	1	1	1	1	1	1	1	1	1	1	1	1	1	2	2	1
297	F	29	1	1	1	2	10	10	2		8	15	1	1	1	1	1	1	1	0	1	1	1	1	1	1	1	1	1	1	1	1	1	1	1	2	2	1
298	F	40	1	1	1	2	10	10	2		7	15	1	1	1	1	1	1	1	0	1	1	1	1	1	1	1	1	1	2	1	1	2	2	1	2	2	1
299	M	30	2	2	2		10	10	2		7	15	1	1	1	1	1	1	1	0	1	1	1	1	1	1	1	1	1	2	2	1	1	1	1	2	2	1
300	M	52	1	1	1	2	9	9	2		7	15	1	1	1	0	1	1	1	1	1	1	1	1	1	1	1	1	1	2	1	1	1	1	1	2	2	1
301	F	58	2	2	2		10	10	2		6	15	1	1	1	1	1	1	1	0	1	1	1	1	1	1	1	1	1	1	1	1	1	1	1	2	2	1
302	F	30	1	1	1	2	9	9	2		7	15	1	1	1	1	1	1	1	0	1	1	1	1	1	1	1	1	1	1	1	1	1	1	1	2	2	1
303	F	54	1	1	1	2	9	7	1	2	7	16	1	1	1	1	1	1	1	1	1	1	1	1	1	1	1	1	1	2	1	1	1	1	1	2	2	1
